# Supplementary material for: Epidemiology of canine ehrlichiosis and molecular characterization of Erhlichia canis in Bangladeshi pet dogs
Source: PLoS One. 2024 Dec 5;19(12):e0314729. doi: 10.1371/journal.pone.0314729 (PMC11620671; doi:10.1371/journal.pone.0314729)
Supplement: S2 File — (XLSX) [file pone.0314729.s002.xlsx]

## Sheet: Erlichia SPSS.sav..plosone_1 (2
Location	Season	Month	Sex	Outdoor access	Died	EhrlichiaMolicular	Breed	Residence	Regular ectoparasitic treatment	Tickpresentonshelterplaceorbody	Age	Cat_Regular ectoparasitic treatment(1=No,2=Yes)	Cat_age(1=≥ 25 m,2=13 - ≤ 24 m,3=≤ 12 month	Cat_sex (1=Female,2=Male)	Cat_tick(1=Present,2=Absent)	Cat_Resi(1=Rural,2=Urban	Cat_out(1=Yes,2=No)	Cat_Breed(1=Exotic,2=Local)	Cat_sea(1=Summer,2=Rainy,3=Winter)	Cat_Erlichia(1=P,0=A)
Dhaka	Summer	June	M	Yes	Yes	P	Exotic	Urban	No	Present	≥ 25 m	1	1	2	1	2	1	1	1	1
Dhaka	Summer	July	M	Yes	No	P	Exotic	Ruraal	No	Absent	≥ 25 m	1	1	2	2	1	1	1	1	1
Mymensingh	Winter	February	M	Yes	No	P	Exotic	Ruraal	No	Present	≥ 25 m	1	1	2	1	1	1	1	3	1
Dhaka	Rainy	July	M	No	No	A	Exotic	Ruraal	No	Absent	≥ 25 m	1	1	2	2	1	2	1	2	0
Dhaka	Winter	July	M	No	No	A	Exotic	Ruraal	No	Absent	≥ 25 m	1	1	2	2	1	2	1	3	0
Dhaka	Winter	July	M	No	No	A	Exotic	Ruraal	No	Present	≥ 25 m	1	1	2	1	1	2	1	3	0
Dhaka	Winter	September	M	No	No	A	Exotic	Ruraal	Yes	Absent	≥ 25 m	2	1	2	2	1	2	1	3	0
Dhaka	Winter	March	F	No	No	A	Exotic	Ruraal	No	Absent	≥ 25 m	1	1	1	2	1	2	1	3	0
Dhaka	Summer	June	M	Yes	No	A	Exotic	Ruraal	Yes	Present	≥ 25 m	2	1	2	1	1	1	1	1	0
Dhaka	Summer	April	F	No	No	A	Exotic	Ruraal	No	Absent	≥ 25 m	1	1	1	2	1	2	1	1	0
Dhaka	Summer	June	M	No	No	A	Exotic	Ruraal	Yes	Absent	≥ 25 m	2	1	2	2	1	2	1	1	0
Dhaka	Rainy	July	F	No	No	A	Exotic	Ruraal	Yes	Absent	≥ 25 m	2	1	1	2	1	2	1	2	0
Dhaka	Rainy	September	F	Yes	No	A	Exotic	Ruraal	Yes	Absent	≥ 25 m	2	1	1	2	1	1	1	2	0
Dhaka	Rainy	October	M	No	No	A	Exotic	Ruraal	Yes	Absent	≥ 25 m	2	1	2	2	1	2	1	2	0
Dhaka	Rainy	July	M	No	No	A	Exotic	Ruraal	No	Absent	≥ 25 m	1	1	2	2	1	2	1	2	0
Dhaka	Rainy	September	M	No	No	A	Exotic	Ruraal	No	Present	≥ 25 m	1	1	2	1	1	2	1	2	0
Dhaka	Rainy	October	M	No	No	A	Exotic	Ruraal	No	Absent	≥ 25 m	1	1	2	2	1	2	1	2	0
Dhaka	Summer	June	F	No	No	A	Exotic	Ruraal	Yes	Absent	≥ 25 m	2	1	1	2	1	2	1	1	0
Dhaka	Summer	June	M	No	No	A	Exotic	Ruraal	Yes	Absent	≥ 25 m	2	1	2	2	1	2	1	1	0
Dhaka	Summer	June	M	No	No	A	Exotic	Ruraal	Yes	Absent	≥ 25 m	2	1	2	2	1	2	1	1	0
Dhaka	Summer	June	M	No	No	A	Exotic	Ruraal	Yes	Absent	≥ 25 m	2	1	2	2	1	2	1	1	0
Dhaka	Summer	March	F	No	No	A	Exotic	Ruraal	Yes	Absent	≥ 25 m	2	1	1	2	1	2	1	1	0
Dhaka	Summer	March	M	No	No	A	Exotic	Ruraal	No	Present	≥ 25 m	1	1	2	1	1	2	1	1	0
Dhaka	Winter	February	F	No	No	A	Exotic	Ruraal	Yes	Absent	≥ 25 m	2	1	1	2	1	2	1	3	0
Mymensingh	Winter	January	F	No	No	A	Exotic	Ruraal	Yes	Absent	≥ 25 m	2	1	1	2	1	2	1	3	0
Mymensingh	Winter	November	F	No	No	A	Exotic	Ruraal	Yes	Present	≥ 25 m	2	1	1	1	1	2	1	3	0
Mymensingh	Summer	March	F	No	No	A	Exotic	Ruraal	Yes	Absent	≥ 25 m	2	1	1	2	1	2	1	1	0
Mymensingh	Rainy	July	M	No	No	A	Exotic	Ruraal	No	Present	≥ 25 m	1	1	2	1	1	2	1	2	0
Mymensingh	Rainy	October	M	No	No	A	Exotic	Ruraal	No	Absent	≥ 25 m	1	1	2	2	1	2	1	2	0
Dhaka	Rainy	July	M	No	No	A	Exotic	Ruraal	No	Absent	≥ 25 m	1	1	2	2	1	2	1	2	0
Dhaka	Rainy	September	M	No	No	A	Exotic	Ruraal	No	Present	≥ 25 m	1	1	2	1	1	2	1	2	0
Dhaka	Rainy	October	M	No	No	A	Exotic	Ruraal	No	Absent	≥ 25 m	1	1	2	2	1	2	1	2	0
Mymensingh	Rainy	July	M	No	No	A	Exotic	Ruraal	No	Present	≥ 25 m	1	1	2	1	1	2	1	2	0
Mymensingh	Rainy	October	M	No	No	A	Exotic	Ruraal	No	Absent	≥ 25 m	1	1	2	2	1	2	1	2	0
Mymensingh	Winter	July	F	No	No	P	Local	Ruraal	No	Absent	≥ 25 m	1	1	1	2	1	2	2	3	1
Rajshahi	Summer	March	F	Yes	No	P	Local	Ruraal	No	Present	≥ 25 m	1	1	1	1	1	1	2	1	1
Dhaka	Summer	April	M	No	No	A	Local	Urban	No	Absent	≥ 25 m	1	1	2	2	2	2	2	1	0
Dhaka	Rainy	September	M	No	No	A	Local	Urban	No	Absent	≥ 25 m	1	1	2	2	2	2	2	2	0
Dhaka	Rainy	October	M	No	No	A	Local	Urban	Yes	Absent	≥ 25 m	2	1	2	2	2	2	2	2	0
Dhaka	Summer	March	M	Yes	No	A	Local	Urban	No	Absent	≥ 25 m	1	1	2	2	2	1	2	1	0
Mymensingh	Winter	November	F	No	No	A	Local	Ruraal	Yes	Present	≥ 25 m	2	1	1	1	1	2	2	3	0
Mymensingh	Winter	November	F	No	No	A	Local	Ruraal	No	Absent	≥ 25 m	1	1	1	2	1	2	2	3	0
Mymensingh	Rainy	August	F	Yes	No	A	Local	Ruraal	Yes	Absent	≥ 25 m	2	1	1	2	1	1	2	2	0
Mymensingh	Rainy	August	F	Yes	No	A	Local	Urban	Yes	Absent	≥ 25 m	2	1	1	2	2	1	2	2	0
Mymensingh	Rainy	July	F	No	No	A	Local	Urban	Yes	Absent	≥ 25 m	2	1	1	2	2	2	2	2	0
Mymensingh	Rainy	September	M	No	No	A	Local	Urban	No	Absent	≥ 25 m	1	1	2	2	2	2	2	2	0
Mymensingh	Rainy	August	M	No	No	A	Local	Urban	Yes	Absent	≥ 25 m	2	1	2	2	2	2	2	2	0
Mymensingh	Rainy	July	M	No	No	A	Local	Urban	Yes	Absent	≥ 25 m	2	1	2	2	2	2	2	2	0
Mymensingh	Summer	June	M	Yes	No	A	Local	Urban	No	Absent	≥ 25 m	1	1	2	2	2	1	2	1	0
Mymensingh	Summer	April	F	Yes	No	A	Local	Urban	No	Absent	≥ 25 m	1	1	1	2	2	1	2	1	0
Mymensingh	Summer	May	F	Yes	No	A	Local	Urban	No	Absent	≥ 25 m	1	1	1	2	2	1	2	1	0
Rajshahi	Summer	May	M	Yes	No	A	Local	Urban	No	Present	≥ 25 m	1	1	2	1	2	1	2	1	0
Rajshahi	Rainy	September	F	No	No	A	Local	Ruraal	No	Absent	≥ 25 m	1	1	1	2	1	2	2	2	0
Rajshahi	Rainy	October	F	No	No	A	Local	Urban	Yes	Absent	≥ 25 m	2	1	1	2	2	2	2	2	0
Rajshahi	Rainy	July	M	No	No	A	Local	Urban	Yes	Absent	≥ 25 m	2	1	2	2	2	2	2	2	0
Rajshahi	Rainy	August	F	No	No	A	Local	Urban	Yes	Present	≥ 25 m	2	1	1	1	2	2	2	2	0
Rajshahi	Rainy	July	F	No	No	A	Local	Ruraal	Yes	Absent	≥ 25 m	2	1	1	2	1	2	2	2	0
Rajshahi	Rainy	July	F	No	No	A	Local	Urban	Yes	Absent	≥ 25 m	2	1	1	2	2	2	2	2	0
Rajshahi	Summer	June	F	No	No	A	Local	Urban	No	Absent	≥ 25 m	1	1	1	2	2	2	2	1	0
Mymensingh	Summer	June	M	Yes	No	A	Local	Urban	No	Absent	≥ 25 m	1	1	2	2	2	1	2	1	0
Mymensingh	Summer	April	F	Yes	No	A	Local	Urban	No	Absent	≥ 25 m	1	1	1	2	2	1	2	1	0
Mymensingh	Summer	May	F	Yes	No	A	Local	Urban	Yes	Absent	≥ 25 m	2	1	1	2	2	1	2	1	0
Dhaka	Rainy	August	F	Yes	No	P	Exotic	Urban	Yes	Absent	13 - ≤ 24 m	2	2	1	2	2	1	1	2	1
Dhaka	Summer	May	M	No	No	P	Exotic	Urban	No	Present	13 - ≤ 24 m	1	2	2	1	2	2	1	1	1
Mymensingh	Winter	February	M	Yes	Yes	P	Exotic	Ruraal	No	Present	13 - ≤ 24 m	1	2	2	1	1	1	1	3	1
Mymensingh	Summer	July	M	Yes	Yes	P	Exotic	Ruraal	No	Absent	13 - ≤ 24 m	1	2	2	2	1	1	1	1	1
Dhaka	Summer	May	F	No	No	P	Exotic	Urban	No	Absent	13 - ≤ 24 m	1	2	1	2	2	2	1	1	1
Mymensingh	Summer	July	M	Yes	Yes	P	Exotic	Ruraal	No	Absent	13 - ≤ 24 m	1	2	2	2	1	1	1	1	1
Dhaka	Rainy	July	M	No	No	A	Exotic	Ruraal	No	Absent	13 - ≤ 24 m	1	2	2	2	1	2	1	2	0
Dhaka	Rainy	July	M	No	No	A	Exotic	Ruraal	No	Present	13 - ≤ 24 m	1	2	2	1	1	2	1	2	0
Dhaka	Summer	May	F	Yes	No	A	Exotic	Ruraal	Yes	Absent	13 - ≤ 24 m	2	2	1	2	1	1	1	1	0
Dhaka	Summer	June	M	No	No	A	Exotic	Ruraal	Yes	Present	13 - ≤ 24 m	2	2	2	1	1	2	1	1	0
Dhaka	Rainy	July	F	No	No	A	Exotic	Ruraal	Yes	Present	13 - ≤ 24 m	2	2	1	1	1	2	1	2	0
Dhaka	Rainy	July	F	No	No	A	Exotic	Ruraal	Yes	Present	13 - ≤ 24 m	2	2	1	1	1	2	1	2	0
Dhaka	Rainy	July	M	No	No	A	Exotic	Ruraal	Yes	Present	13 - ≤ 24 m	2	2	2	1	1	2	1	2	0
Dhaka	Rainy	July	M	No	No	A	Exotic	Ruraal	Yes	Present	13 - ≤ 24 m	2	2	2	1	1	2	1	2	0
Dhaka	Winter	February	M	No	No	A	Exotic	Ruraal	No	Present	13 - ≤ 24 m	1	2	2	1	1	2	1	3	0
Mymensingh	Rainy	September	M	No	No	A	Exotic	Ruraal	Yes	Present	13 - ≤ 24 m	2	2	2	1	1	2	1	2	0
Mymensingh	Rainy	October	M	No	No	A	Exotic	Ruraal	No	Absent	13 - ≤ 24 m	1	2	2	2	1	2	1	2	0
Mymensingh	Rainy	October	M	Yes	No	A	Exotic	Ruraal	No	Present	13 - ≤ 24 m	1	2	2	1	1	1	1	2	0
Mymensingh	Winter	January	F	No	No	A	Exotic	Ruraal	No	Absent	13 - ≤ 24 m	1	2	1	2	1	2	1	3	0
Rajshahi	Rainy	August	F	Yes	No	A	Exotic	Urban	Yes	Absent	13 - ≤ 24 m	2	2	1	2	2	1	1	2	0
Rajshahi	Rainy	August	F	Yes	No	A	Exotic	Urban	Yes	Present	13 - ≤ 24 m	2	2	1	1	2	1	1	2	0
Rajshahi	Rainy	July	F	Yes	No	A	Exotic	Urban	No	Present	13 - ≤ 24 m	1	2	1	1	2	1	1	2	0
Rajshahi	Winter	November	F	Yes	No	A	Exotic	Urban	Yes	Absent	13 - ≤ 24 m	2	2	1	2	2	1	1	3	0
Rajshahi	Winter	November	M	Yes	No	A	Exotic	Urban	No	Absent	13 - ≤ 24 m	1	2	2	2	2	1	1	3	0
Rajshahi	Winter	November	M	Yes	No	A	Exotic	Urban	No	Absent	13 - ≤ 24 m	1	2	2	2	2	1	1	3	0
Rajshahi	Summer	March	M	Yes	No	A	Exotic	Urban	No	Present	13 - ≤ 24 m	1	2	2	1	2	1	1	1	0
Rajshahi	Summer	April	M	Yes	No	A	Exotic	Urban	No	Present	13 - ≤ 24 m	1	2	2	1	2	1	1	1	0
Dhaka	Summer	May	F	Yes	No	A	Exotic	Ruraal	Yes	Absent	13 - ≤ 24 m	2	2	1	2	1	1	1	1	0
Dhaka	Summer	June	M	No	No	A	Exotic	Ruraal	No	Present	13 - ≤ 24 m	1	2	2	1	1	2	1	1	0
Dhaka	Summer	June	F	No	No	A	Exotic	Ruraal	Yes	Absent	13 - ≤ 24 m	2	2	1	2	1	2	1	1	0
Dhaka	Summer	June	M	No	No	A	Exotic	Ruraal	Yes	Absent	13 - ≤ 24 m	2	2	2	2	1	2	1	1	0
Dhaka	Summer	June	M	No	No	A	Exotic	Ruraal	Yes	Absent	13 - ≤ 24 m	2	2	2	2	1	2	1	1	0
Rajshahi	Rainy	August	F	Yes	No	A	Exotic	Urban	Yes	Absent	13 - ≤ 24 m	2	2	1	2	2	1	1	2	0
Rajshahi	Rainy	August	F	Yes	No	A	Exotic	Urban	Yes	Present	13 - ≤ 24 m	2	2	1	1	2	1	1	2	0
Rajshahi	Rainy	July	F	Yes	No	A	Exotic	Urban	No	Present	13 - ≤ 24 m	1	2	1	1	2	1	1	2	0
Rajshahi	Winter	November	F	Yes	No	A	Exotic	Urban	Yes	Absent	13 - ≤ 24 m	2	2	1	2	2	1	1	3	0
Rajshahi	Winter	November	M	Yes	No	A	Exotic	Urban	No	Absent	13 - ≤ 24 m	1	2	2	2	2	1	1	3	0
Rajshahi	Winter	November	M	Yes	No	A	Exotic	Urban	No	Absent	13 - ≤ 24 m	1	2	2	2	2	1	1	3	0
Rajshahi	Summer	March	M	Yes	No	A	Exotic	Urban	No	Present	13 - ≤ 24 m	1	2	2	1	2	1	1	1	0
Rajshahi	Summer	April	M	Yes	No	A	Exotic	Urban	No	Present	13 - ≤ 24 m	1	2	2	1	2	1	1	1	0
Mymensingh	Summer	June	F	Yes	Yes	P	Local	Ruraal	Yes	Absent	13 - ≤ 24 m	2	2	1	2	1	1	2	1	1
Mymensingh	Rainy	July	F	Yes	Yes	P	Local	Ruraal	No	Present	13 - ≤ 24 m	1	2	1	1	1	1	2	2	1
Dhaka	Summer	April	F	No	No	A	Local	Urban	No	Absent	13 - ≤ 24 m	1	2	1	2	2	2	2	1	0
Dhaka	Rainy	September	F	No	No	A	Local	Urban	No	Absent	13 - ≤ 24 m	1	2	1	2	2	2	2	2	0
Dhaka	Rainy	October	F	No	No	A	Local	Urban	Yes	Absent	13 - ≤ 24 m	2	2	1	2	2	2	2	2	0
Dhaka	Summer	March	F	No	No	A	Local	Ruraal	Yes	Absent	13 - ≤ 24 m	2	2	1	2	1	2	2	1	0
Dhaka	Summer	May	F	No	No	A	Local	Ruraal	Yes	Absent	13 - ≤ 24 m	2	2	1	2	1	2	2	1	0
Dhaka	Summer	May	M	No	No	A	Local	Urban	Yes	Absent	13 - ≤ 24 m	2	2	2	2	2	2	2	1	0
Dhaka	Winter	February	F	No	No	A	Local	Urban	Yes	Absent	13 - ≤ 24 m	2	2	1	2	2	2	2	3	0
Dhaka	Winter	February	M	No	No	A	Local	Ruraal	Yes	Absent	13 - ≤ 24 m	2	2	2	2	1	2	2	3	0
Mymensingh	Summer	June	F	No	No	A	Local	Urban	Yes	Absent	13 - ≤ 24 m	2	2	1	2	2	2	2	1	0
Mymensingh	Summer	March	M	No	No	A	Local	Urban	Yes	Absent	13 - ≤ 24 m	2	2	2	2	2	2	2	1	0
Mymensingh	Rainy	July	M	Yes	No	A	Local	Urban	No	Absent	13 - ≤ 24 m	1	2	2	2	2	1	2	2	0
Mymensingh	Summer	June	M	No	No	A	Local	Urban	Yes	Absent	13 - ≤ 24 m	2	2	2	2	2	2	2	1	0
Mymensingh	Rainy	September	F	Yes	No	A	Local	Urban	No	Absent	13 - ≤ 24 m	1	2	1	2	2	1	2	2	0
Mymensingh	Rainy	October	F	No	No	A	Local	Urban	Yes	Absent	13 - ≤ 24 m	2	2	1	2	2	2	2	2	0
Mymensingh	Rainy	July	F	No	No	A	Local	Urban	Yes	Absent	13 - ≤ 24 m	2	2	1	2	2	2	2	2	0
Mymensingh	Rainy	July	M	No	No	A	Local	Urban	No	Absent	13 - ≤ 24 m	1	2	2	2	2	2	2	2	0
Mymensingh	Rainy	July	M	No	No	A	Local	Urban	No	Absent	13 - ≤ 24 m	1	2	2	2	2	2	2	2	0
Mymensingh	Rainy	July	M	No	No	A	Local	Urban	Yes	Absent	13 - ≤ 24 m	2	2	2	2	2	2	2	2	0
Mymensingh	Rainy	July	F	Yes	No	A	Local	Urban	Yes	Absent	13 - ≤ 24 m	2	2	1	2	2	1	2	2	0
Mymensingh	Rainy	July	F	No	No	A	Local	Urban	Yes	Present	13 - ≤ 24 m	2	2	1	1	2	2	2	2	0
Mymensingh	Rainy	October	M	No	No	A	Local	Urban	Yes	Absent	13 - ≤ 24 m	2	2	2	2	2	2	2	2	0
Mymensingh	Rainy	September	M	Yes	No	A	Local	Urban	No	Absent	13 - ≤ 24 m	1	2	2	2	2	1	2	2	0
Mymensingh	Rainy	October	M	Yes	No	A	Local	Urban	No	Absent	13 - ≤ 24 m	1	2	2	2	2	1	2	2	0
Mymensingh	Summer	June	F	No	No	A	Local	Urban	Yes	Absent	13 - ≤ 24 m	2	2	1	2	2	2	2	1	0
Mymensingh	Summer	April	M	No	No	A	Local	Urban	No	Absent	13 - ≤ 24 m	1	2	2	2	2	2	2	1	0
Mymensingh	Summer	May	M	Yes	No	A	Local	Urban	No	Absent	13 - ≤ 24 m	1	2	2	2	2	1	2	1	0
Mymensingh	Summer	June	M	Yes	No	A	Local	Urban	No	Absent	13 - ≤ 24 m	1	2	2	2	2	1	2	1	0
Mymensingh	Summer	March	M	No	No	A	Local	Urban	No	Absent	13 - ≤ 24 m	1	2	2	2	2	2	2	1	0
Mymensingh	Summer	March	M	Yes	No	A	Local	Urban	No	Absent	13 - ≤ 24 m	1	2	2	2	2	1	2	1	0
Mymensingh	Summer	April	M	No	No	A	Local	Urban	No	Absent	13 - ≤ 24 m	1	2	2	2	2	2	2	1	0
Mymensingh	Summer	March	F	Yes	No	A	Local	Urban	Yes	Absent	13 - ≤ 24 m	2	2	1	2	2	1	2	1	0
Mymensingh	Summer	March	F	No	No	A	Local	Urban	Yes	Present	13 - ≤ 24 m	2	2	1	1	2	2	2	1	0
Mymensingh	Summer	June	M	No	No	A	Local	Urban	Yes	Absent	13 - ≤ 24 m	2	2	2	2	2	2	2	1	0
Mymensingh	Summer	June	M	No	No	A	Local	Urban	Yes	Absent	13 - ≤ 24 m	2	2	2	2	2	2	2	1	0
Mymensingh	Summer	March	M	No	No	A	Local	Urban	Yes	Absent	13 - ≤ 24 m	2	2	2	2	2	2	2	1	0
Mymensingh	Summer	June	M	Yes	No	A	Local	Urban	No	Absent	13 - ≤ 24 m	1	2	2	2	2	1	2	1	0
Mymensingh	Summer	June	M	Yes	No	A	Local	Urban	No	Absent	13 - ≤ 24 m	1	2	2	2	2	1	2	1	0
Mymensingh	Summer	June	M	Yes	No	A	Local	Urban	No	Absent	13 - ≤ 24 m	1	2	2	2	2	1	2	1	0
Mymensingh	Winter	February	M	No	No	A	Local	Ruraal	Yes	Absent	13 - ≤ 24 m	2	2	2	2	1	2	2	3	0
Rajshahi	Summer	June	M	Yes	No	A	Local	Ruraal	No	Absent	13 - ≤ 24 m	1	2	2	2	1	1	2	1	0
Rajshahi	Rainy	July	F	Yes	No	A	Local	Urban	No	Absent	13 - ≤ 24 m	1	2	1	2	2	1	2	2	0
Rajshahi	Rainy	July	M	No	No	A	Local	Urban	Yes	Absent	13 - ≤ 24 m	2	2	2	2	2	2	2	2	0
Rajshahi	Rainy	July	M	No	No	A	Local	Urban	No	Absent	13 - ≤ 24 m	1	2	2	2	2	2	2	2	0
Rajshahi	Rainy	July	F	No	No	A	Local	Urban	No	Absent	13 - ≤ 24 m	1	2	1	2	2	2	2	2	0
Rajshahi	Rainy	August	M	No	No	A	Local	Ruraal	No	Absent	13 - ≤ 24 m	1	2	2	2	1	2	2	2	0
Rajshahi	Summer	March	F	No	No	A	Local	Urban	Yes	Absent	13 - ≤ 24 m	2	2	1	2	2	2	2	1	0
Rajshahi	Summer	June	F	No	No	A	Local	Urban	Yes	Present	13 - ≤ 24 m	2	2	1	1	2	2	2	1	0
Rajshahi	Summer	June	F	No	No	A	Local	Urban	No	Absent	13 - ≤ 24 m	1	2	1	2	2	2	2	1	0
Rajshahi	Summer	June	M	No	No	A	Local	Urban	No	Present	13 - ≤ 24 m	1	2	2	1	2	2	2	1	0
Rajshahi	Summer	June	M	No	No	A	Local	Urban	No	Present	13 - ≤ 24 m	1	2	2	1	2	2	2	1	0
Rajshahi	Winter	February	F	No	No	A	Local	Urban	Yes	Absent	13 - ≤ 24 m	2	2	1	2	2	2	2	3	0
Dhaka	Winter	February	M	No	No	A	Local	Urban	Yes	Absent	13 - ≤ 24 m	2	2	2	2	2	2	2	3	0
Mymensingh	Summer	June	M	Yes	No	A	Local	Urban	No	Absent	13 - ≤ 24 m	1	2	2	2	2	1	2	1	0
Mymensingh	Summer	June	M	Yes	No	A	Local	Urban	No	Absent	13 - ≤ 24 m	1	2	2	2	2	1	2	1	0
Mymensingh	Winter	February	M	No	No	A	Local	Urban	No	Present	13 - ≤ 24 m	1	2	2	1	2	2	2	3	0
Rajshahi	Summer	June	M	Yes	No	A	Local	Urban	No	Present	13 - ≤ 24 m	1	2	2	1	2	1	2	1	0
Mymensingh	Rainy	July	M	Yes	Yes	P	Exotic	Ruraal	No	Present	≤ 12 month	1	3	2	1	1	1	1	2	1
Dhaka	Winter	November	M	No	No	A	Exotic	Ruraal	Yes	Absent	≤ 12 month	2	3	2	2	1	2	1	3	0
Dhaka	Summer	April	M	No	No	A	Exotic	Ruraal	Yes	Absent	≤ 12 month	2	3	2	2	1	2	1	1	0
Dhaka	Summer	June	F	No	No	A	Exotic	Ruraal	Yes	Absent	≤ 12 month	2	3	1	2	1	2	1	1	0
Dhaka	Winter	February	F	No	No	A	Exotic	Ruraal	Yes	Absent	≤ 12 month	2	3	1	2	1	2	1	3	0
Dhaka	Rainy	August	M	No	No	A	Exotic	Ruraal	Yes	Absent	≤ 12 month	2	3	2	2	1	2	1	2	0
Dhaka	Rainy	September	M	No	No	A	Exotic	Ruraal	Yes	Present	≤ 12 month	2	3	2	1	1	2	1	2	0
Mymensingh	Rainy	July	F	No	No	A	Exotic	Ruraal	Yes	Absent	≤ 12 month	2	3	1	2	1	2	1	2	0
Mymensingh	Rainy	August	F	No	No	A	Exotic	Ruraal	Yes	Present	≤ 12 month	2	3	1	1	1	2	1	2	0
Mymensingh	Summer	May	M	Yes	No	A	Exotic	Ruraal	Yes	Absent	≤ 12 month	2	3	2	2	1	1	1	1	0
Mymensingh	Summer	June	F	No	No	A	Exotic	Ruraal	Yes	Absent	≤ 12 month	2	3	1	2	1	2	1	1	0
Dhaka	Rainy	August	M	No	No	A	Exotic	Ruraal	Yes	Absent	≤ 12 month	2	3	2	2	1	2	1	2	0
Dhaka	Rainy	September	M	No	No	A	Exotic	Ruraal	Yes	Present	≤ 12 month	2	3	2	1	1	2	1	2	0
Mymensingh	Summer	June	F	No	No	P	Local	Ruraal	No	Absent	≤ 12 month	1	3	1	2	1	2	2	1	1
Rajshahi	Rainy	September	F	No	Yes	P	Local	Ruraal	Yes	Present	≤ 12 month	2	3	1	1	1	2	2	2	1
Rajshahi	Rainy	September	F	No	No	P	Local	Urban	Yes	Present	≤ 12 month	2	3	1	1	2	2	2	2	1
Dhaka	Summer	August	M	Yes	No	A	Local	Ruraal	No	Absent	≤ 12 month	1	3	2	2	1	1	2	1	0
Dhaka	Summer	July	M	No	No	A	Local	Urban	No	Absent	≤ 12 month	1	3	2	2	2	2	2	1	0
Dhaka	Summer	June	M	No	No	A	Local	Urban	Yes	Absent	≤ 12 month	2	3	2	2	2	2	2	1	0
Dhaka	Summer	June	M	No	No	A	Local	Urban	Yes	Absent	≤ 12 month	2	3	2	2	2	2	2	1	0
Dhaka	Summer	January	M	No	No	A	Local	Urban	No	Absent	≤ 12 month	1	3	2	2	2	2	2	1	0
Dhaka	Summer	January	M	Yes	No	A	Local	Urban	Yes	Absent	≤ 12 month	2	3	2	2	2	1	2	1	0
Dhaka	Summer	January	M	Yes	No	A	Local	Ruraal	Yes	Absent	≤ 12 month	2	3	2	2	1	1	2	1	0
Dhaka	Summer	January	M	Yes	No	A	Local	Ruraal	Yes	Absent	≤ 12 month	2	3	2	2	1	1	2	1	0
Mymensingh	Winter	February	F	No	No	A	Local	Ruraal	No	Absent	≤ 12 month	1	3	1	2	1	2	2	3	0
Mymensingh	Winter	February	F	No	No	A	Local	Ruraal	No	Absent	≤ 12 month	1	3	1	2	1	2	2	3	0
Mymensingh	Winter	November	F	No	No	A	Local	Ruraal	Yes	Absent	≤ 12 month	2	3	1	2	1	2	2	3	0
Mymensingh	Rainy	September	F	No	No	A	Local	Ruraal	No	Absent	≤ 12 month	1	3	1	2	1	2	2	2	0
Mymensingh	Winter	December	F	Yes	No	A	Local	Urban	Yes	Absent	≤ 12 month	2	3	1	2	2	1	2	3	0
Mymensingh	Summer	May	F	No	No	A	Local	Urban	No	Present	≤ 12 month	1	3	1	1	2	2	2	1	0
Mymensingh	Summer	May	F	No	No	A	Local	Urban	Yes	Absent	≤ 12 month	2	3	1	2	2	2	2	1	0
Mymensingh	Winter	November	F	No	No	A	Local	Urban	Yes	Absent	≤ 12 month	2	3	1	2	2	2	2	3	0
Mymensingh	Winter	November	F	No	No	A	Local	Urban	No	Absent	≤ 12 month	1	3	1	2	2	2	2	3	0
Mymensingh	Rainy	August	F	No	No	A	Local	Urban	Yes	Absent	≤ 12 month	2	3	1	2	2	2	2	2	0
Mymensingh	Rainy	October	M	No	No	A	Local	Urban	Yes	Absent	≤ 12 month	2	3	2	2	2	2	2	2	0
Mymensingh	Rainy	August	M	No	No	A	Local	Urban	Yes	Absent	≤ 12 month	2	3	2	2	2	2	2	2	0
Mymensingh	Rainy	July	M	No	No	A	Local	Urban	Yes	Absent	≤ 12 month	2	3	2	2	2	2	2	2	0
Mymensingh	Rainy	September	M	No	No	A	Local	Urban	No	Absent	≤ 12 month	1	3	2	2	2	2	2	2	0
Mymensingh	Rainy	October	M	No	No	A	Local	Urban	Yes	Absent	≤ 12 month	2	3	2	2	2	2	2	2	0
Mymensingh	Rainy	August	F	Yes	No	A	Local	Urban	Yes	Absent	≤ 12 month	2	3	1	2	2	1	2	2	0
Mymensingh	Rainy	July	F	No	No	A	Local	Urban	Yes	Present	≤ 12 month	2	3	1	1	2	2	2	2	0
Mymensingh	Rainy	September	F	No	No	A	Local	Urban	Yes	Present	≤ 12 month	2	3	1	1	2	2	2	2	0
Mymensingh	Rainy	October	F	No	No	A	Local	Ruraal	Yes	Absent	≤ 12 month	2	3	1	2	1	2	2	2	0
Mymensingh	Rainy	July	M	No	No	A	Local	Urban	Yes	Absent	≤ 12 month	2	3	2	2	2	2	2	2	0
Mymensingh	Rainy	July	M	No	No	A	Local	Urban	Yes	Absent	≤ 12 month	2	3	2	2	2	2	2	2	0
Mymensingh	Rainy	September	M	No	No	A	Local	Urban	Yes	Absent	≤ 12 month	2	3	2	2	2	2	2	2	0
Mymensingh	Rainy	August	M	No	No	A	Local	Ruraal	No	Absent	≤ 12 month	1	3	2	2	1	2	2	2	0
Mymensingh	Winter	November	M	No	No	A	Local	Urban	No	Absent	≤ 12 month	1	3	2	2	2	2	2	3	0
Mymensingh	Winter	November	M	No	No	A	Local	Urban	No	Absent	≤ 12 month	1	3	2	2	2	2	2	3	0
Mymensingh	Winter	November	M	No	No	A	Local	Urban	No	Absent	≤ 12 month	1	3	2	2	2	2	2	3	0
Mymensingh	Summer	June	F	Yes	No	A	Local	Urban	Yes	Absent	≤ 12 month	2	3	1	2	2	1	2	1	0
Mymensingh	Summer	June	F	Yes	No	A	Local	Urban	No	Absent	≤ 12 month	1	3	1	2	2	1	2	1	0
Mymensingh	Summer	March	F	No	No	A	Local	Urban	Yes	Absent	≤ 12 month	2	3	1	2	2	2	2	1	0
Mymensingh	Summer	March	F	No	No	A	Local	Urban	Yes	Absent	≤ 12 month	2	3	1	2	2	2	2	1	0
Mymensingh	Summer	April	F	No	No	A	Local	Ruraal	Yes	Absent	≤ 12 month	2	3	1	2	1	2	2	1	0
Mymensingh	Summer	June	F	No	No	A	Local	Urban	Yes	Absent	≤ 12 month	2	3	1	2	2	2	2	1	0
Mymensingh	Summer	March	M	No	No	A	Local	Urban	Yes	Absent	≤ 12 month	2	3	2	2	2	2	2	1	0
Mymensingh	Winter	November	M	No	No	A	Local	Urban	Yes	Absent	≤ 12 month	2	3	2	2	2	2	2	3	0
Mymensingh	Winter	December	M	No	No	A	Local	Ruraal	No	Absent	≤ 12 month	1	3	2	2	1	2	2	3	0
Mymensingh	Winter	December	F	Yes	No	A	Local	Urban	Yes	Absent	≤ 12 month	2	3	1	2	2	1	2	3	0
Mymensingh	Winter	December	F	No	No	A	Local	Urban	No	Absent	≤ 12 month	1	3	1	2	2	2	2	3	0
Mymensingh	Winter	December	F	No	No	A	Local	Urban	Yes	Present	≤ 12 month	2	3	1	1	2	2	2	3	0
Mymensingh	Winter	December	F	No	No	A	Local	Urban	Yes	Present	≤ 12 month	2	3	1	1	2	2	2	3	0
Mymensingh	Winter	December	F	No	No	A	Local	Urban	No	Present	≤ 12 month	1	3	1	1	2	2	2	3	0
Mymensingh	Winter	January	M	No	No	A	Local	Urban	Yes	Absent	≤ 12 month	2	3	2	2	2	2	2	3	0
Mymensingh	Winter	January	M	No	No	A	Local	Urban	No	Absent	≤ 12 month	1	3	2	2	2	2	2	3	0
Mymensingh	Winter	January	M	No	No	A	Local	Urban	No	Absent	≤ 12 month	1	3	2	2	2	2	2	3	0
Mymensingh	Winter	February	F	Yes	No	A	Local	Urban	Yes	Absent	≤ 12 month	2	3	1	2	2	1	2	3	0
Mymensingh	Winter	February	M	Yes	No	A	Local	Ruraal	Yes	Absent	≤ 12 month	2	3	2	2	1	1	2	3	0
Mymensingh	Winter	February	M	Yes	No	A	Local	Ruraal	Yes	Absent	≤ 12 month	2	3	2	2	1	1	2	3	0
Mymensingh	Winter	February	F	Yes	No	A	Local	Ruraal	Yes	Present	≤ 12 month	2	3	1	1	1	1	2	3	0
Rajshahi	Winter	December	M	Yes	No	A	Local	Urban	Yes	Absent	≤ 12 month	2	3	2	2	2	1	2	3	0
Rajshahi	Rainy	July	F	Yes	No	A	Local	Ruraal	Yes	Absent	≤ 12 month	2	3	1	2	1	1	2	2	0
Rajshahi	Rainy	August	M	Yes	No	A	Local	Urban	Yes	Absent	≤ 12 month	2	3	2	2	2	1	2	2	0
Rajshahi	Winter	January	M	No	No	A	Local	Urban	No	Absent	≤ 12 month	1	3	2	2	2	2	2	3	0
Rajshahi	Winter	December	M	No	No	A	Local	Urban	No	Absent	≤ 12 month	1	3	2	2	2	2	2	3	0
Rajshahi	Winter	December	F	No	No	A	Local	Ruraal	No	Absent	≤ 12 month	1	3	1	2	1	2	2	3	0
Rajshahi	Winter	January	M	No	No	A	Local	Urban	No	Absent	≤ 12 month	1	3	2	2	2	2	2	3	0
Rajshahi	Winter	January	M	No	No	A	Local	Urban	No	Absent	≤ 12 month	1	3	2	2	2	2	2	3	0
Rajshahi	Winter	January	M	No	No	A	Local	Urban	No	Absent	≤ 12 month	1	3	2	2	2	2	2	3	0
Rajshahi	Winter	February	M	Yes	No	A	Local	Urban	No	Absent	≤ 12 month	1	3	2	2	2	1	2	3	0
Mymensingh	Winter	February	F	Yes	No	A	Local	Urban	No	Absent	≤ 12 month	1	3	1	2	2	1	2	3	0
Mymensingh	Winter	February	M	Yes	No	A	Local	Ruraal	Yes	Absent	≤ 12 month	2	3	2	2	1	1	2	3	0
Mymensingh	Winter	February	M	Yes	No	A	Local	Ruraal	Yes	Absent	≤ 12 month	2	3	2	2	1	1	2	3	0
Mymensingh	Winter	February	F	Yes	No	A	Local	Ruraal	Yes	Present	≤ 12 month	2	3	1	1	1	1	2	3	0
Rajshahi	Winter	December	M	Yes	No	A	Local	Urban	No	Present	≤ 12 month	1	3	2	1	2	1	2	3	0
